# Supplementary material for: Stroke Survivors Have Almost Three Times Higher Risk of Depression: A Systematic Review and Meta-Analysis
Source: J Clin Med. 2025 Nov 27;14(23):8410. doi: 10.3390/jcm14238410 (PMC12693352; doi:10.3390/jcm14238410)
Supplement: Supplementary file 1 [file jcm-14-08410-s001.zip]

Archive with 1 entries (1 files):
- jcm-3943783-supplementary.pdf
